# Supplementary material for: Individual Variabilities in Adipose Stem Cell Proliferation, Gene Expression and Responses to Lipopolysaccharide Stimulation
Source: Int J Mol Sci. 2022 Oct 19;23(20):12534. doi: 10.3390/ijms232012534 (PMC9604277; doi:10.3390/ijms232012534)
Supplement: Supplementary file 1 [file ijms-23-12534-s001.zip]

Archive with 1 entries (1 files):
- ijms-1888786-supplementary.pdf
